# Supplementary material for: Analysis of mtDNA control region of an isolated population of Eld’s deer (Rucervus eldii) reveals its vulnerability to inbreeding
Source: Mitochondrial DNA B Resour. 2017 May 13;2(1):277–80. doi: 10.1080/23802359.2017.1325335 (PMC7875480; doi:10.1080/23802359.2017.1325335)
Supplement: TMDN_A_1325335_Supplementary_Information.docx [file TMDN_A_1325335_SM6097.zip]

Archive with 1 entries (1 files):
- TMDN_A_1325335_SM6097.docx
